# Supplementary material for: Antiviral Peptide-Generative Pre-Trained Transformer (AVP-GPT): A Deep Learning-Powered Model for Antiviral Peptide Design with High-Throughput Discovery and Exceptional Potency
Source: Viruses. 2024 Oct 25;16(11):1673. doi: 10.3390/v16111673 (PMC11599114; doi:10.3390/v16111673)
Supplement: Supplementary file 1 [file viruses-16-01673-s001.zip]

Archive with 3 entries (2 files):
- Supplementary File/TableS1.xlsx
- Supplementary File/TableS2.xlsx
- Supplementary File/
