# Supplementary material for: Antiviral Peptide-Generative Pre-Trained Transformer (AVP-GPT): A Deep Learning-Powered Model for Antiviral Peptide Design with High-Throughput Discovery and Exceptional Potency
Source: Viruses. 2024 Oct 25;16(11):1673. doi: 10.3390/v16111673 (PMC11599114; doi:10.3390/v16111673)
Supplement: Supplementary file 1 [file viruses-16-01673-s001.zip › Supplementary File/TableS1.xlsx]

## Sheet: RSV
Id	Lable	IC50/EC50 (μM)	Sequence	Target/Mechanism	Source
AVP0127	0	91	IINFYDPLVFPSDEFDASISQVNEKINQSLAFIRK	Fusion	AVPdb
AVP0128	0	93	INFYDPLVFPSDEFDASISQVNEKINQSLAFIRKS	Fusion	AVPdb
AVP0129	0	>100	NFYDPLVFPSDEFDASISQVNEKINQSLAFIRKSD	Fusion	AVPdb
AVP0130	0	20	FYDPLVFPSDEFDASISQVNEKINQSLAFIRKSDE	Fusion	AVPdb
AVP0131	1	6	YDPLVFPSDEFDASISQVNEKINQSLAFIRKSDEL	Fusion	AVPdb
AVP0132	1	8	DPLVFPSDEFDASISQVNEKINQSLAFIRKSDELL	Fusion	AVPdb
AVP0133	0	30	PLVFPSDEFDASISQVNEKINQSLAFIRKSDELLH	Fusion	AVPdb
AVP0134	1	9	LVFPSDEFDASISQVNEKINQSLAFIRKSDELLHN	Fusion	AVPdb
AVP0135	0	19	VFPSDEFDASISQVNEKINQSLAFIRKSDELLHNV	Fusion	AVPdb
AVP0136	1	8	FPSDEFDASISQVNEKINQSLAFIRKSDELLHNVN	Fusion	AVPdb
AVP0137	1	6	PSDEFDASISQVNEKINQSLAFIRKSDELLHNVNA	Fusion	AVPdb
AVP0138	1	6	SDEFDASISQVNEKINQSLAFIRKSDELLHNVNAG	Fusion	AVPdb
AVP0139	0	12	DEFDASISQVNEKINQSLAFIRKSDELLHNVNAGK	Fusion	AVPdb
AVP0140	0	13	EFDASISQVNEKINQSLAFIRKSDELLHNVNAGKS	Fusion	AVPdb
AVP0142	1	8	DASISQVNEKINQSLAFIRKSDELLHNVNAGKSTT	Fusion	AVPdb
AVP0143	1	0.051	FDASISQVNEKINQSLAFIRKSDELLHNVNAGKST	Fusion	AVPdb
AVP1971	1	1.68	AVSKVLHLEGEVNKISALLSTNKAVVSLSNGVSVLTSKVLDLDNYIDKQLLPIVNK	Fusion	AVPdb
AVP1972	1	2.93	NFYDPLVFPSDEFDASISQVNEKINQSLASIRKSDELLHNVNAGK	Fusion	AVPdb
DRAVPe00623	0	>50	EKINQSLAFIRKSDELLHNV	The peptide disrupts the formation of the postfusion six-helix bundle required for viral cell entry.	DRAVP
DRAVPe00624	1	1.82±0.42	EKINQSLXFIRXSDXLLHXV	The peptide disrupts the formation of the postfusion six-helix bundle required for viral cell entry.	DRAVP
DRAVPe00625	1	0.74±0.27	EKIXQSLXFIXKSDXLLHNV	The peptide disrupts the formation of the postfusion six-helix bundle required for viral cell entry.	DRAVP
DRAVPe00626	1	0.59±0.13	EXINXSLXFIRXSDELLHNV	The peptide disrupts the formation of the postfusion six-helix bundle required for viral cell entry.	DRAVP
DRAVPe00627	1	3.07±1.45	XKINQSLXFIRXSDELLHXV	The peptide disrupts the formation of the postfusion six-helix bundle required for viral cell entry.	DRAVP
DRAVPe00628	1	2.49±0.09	EKIXQSLXFIRXSDELLHXV	The peptide disrupts the formation of the postfusion six-helix bundle required for viral cell entry.	DRAVP
DRAVPe00629	0	20.41±2.4	EKIAQSLXFIRXSDXLLHXV	The peptide disrupts the formation of the postfusion six-helix bundle required for viral cell entry.	DRAVP
DRAVPe00630	0	175±0.00	EKINQSLXFIAXSDXLLHXV	The peptide disrupts the formation of the postfusion six-helix bundle required for viral cell entry.	DRAVP
DRAVPe00631	1	1.16±0.08	AKIXQSLXFIXKSDXLLHNV	The peptide disrupts the formation of the postfusion six-helix bundle required for viral cell entry.	DRAVP
DRAVPe00632	1	0.60±0.02	EAIXQSLXFIXKSDXLLHNV	The peptide disrupts the formation of the postfusion six-helix bundle required for viral cell entry.	DRAVP
DRAVPe00633	1	1.30±0.89	EKAXQSLXFIXKSDXLLHNV	The peptide disrupts the formation of the postfusion six-helix bundle required for viral cell entry.	DRAVP
DRAVPe00634	1	0.28±0.43	EKIXASLXFIXKSDXLLHNV	The peptide disrupts the formation of the postfusion six-helix bundle required for viral cell entry.	DRAVP
DRAVPe00635	1	0.66±0.26	EKIXQALXFIXKSDXLLHNV	The peptide disrupts the formation of the postfusion six-helix bundle required for viral cell entry.	DRAVP
DRAVPe00636	1	0.95±0.53	EKIXQSAXFIXKSDXLLHNV	The peptide disrupts the formation of the postfusion six-helix bundle required for viral cell entry.	DRAVP
DRAVPe00637	1	1.39±0.10	EKIXQSLXAIXKSDXLLHNV	The peptide disrupts the formation of the postfusion six-helix bundle required for viral cell entry.	DRAVP
DRAVPe00638	0	10.44±2.97	EKIXQSLXFAXKSDXLLHNV	The peptide disrupts the formation of the postfusion six-helix bundle required for viral cell entry.	DRAVP
DRAVPe00639	0	10.93±13.90	EKIXQSLXFIXASDXLLHNV	The peptide disrupts the formation of the postfusion six-helix bundle required for viral cell entry.	DRAVP
DRAVPe00640	0	82.04±1.56	EKIXQSLXFIXKADXLLHNV	The peptide disrupts the formation of the postfusion six-helix bundle required for viral cell entry.	DRAVP
DRAVPe00641	1	1.10±0.08	EKIXQSLXFIXKSAXLLHNV	The peptide disrupts the formation of the postfusion six-helix bundle required for viral cell entry.	DRAVP
DRAVPe00642	1	0.88±0.06	EKIXQSLXFIXKSDXALHNV	The peptide disrupts the formation of the postfusion six-helix bundle required for viral cell entry.	DRAVP
DRAVPe00643	1	0.52±0.07	EKIXQSLXFIXKSDXLLANV	The peptide disrupts the formation of the postfusion six-helix bundle required for viral cell entry.	DRAVP
DRAVPe00644	1	2.71±2.93	EKIXQSLXFIXKSDXLLHAV	The peptide disrupts the formation of the postfusion six-helix bundle required for viral cell entry.	DRAVP
DRAVPe00645	1	0.60±0.03	EKIXQSLXFIXKSDXLLHNA	The peptide disrupts the formation of the postfusion six-helix bundle required for viral cell entry.	DRAVP
DRAVPe00646	1	1.00±0.03	EXINXSLXFIRXSDALLHNV	The peptide disrupts the formation of the postfusion six-helix bundle required for viral cell entry.	DRAVP
