# Supplementary material for: Antiviral Peptide-Generative Pre-Trained Transformer (AVP-GPT): A Deep Learning-Powered Model for Antiviral Peptide Design with High-Throughput Discovery and Exceptional Potency
Source: Viruses. 2024 Oct 25;16(11):1673. doi: 10.3390/v16111673 (PMC11599114; doi:10.3390/v16111673)
Supplement: Supplementary file 1 [file viruses-16-01673-s001.zip › Supplementary File/TableS2.xlsx]

## Sheet: Sheet1
ID	PeptideSeq	Target_Organism	Activity	Binding_Target	Label	Source
DRAVPe01764	DISGINASVVNIQKEIDRLNEVAKNLNESLIDLQELGSGSGC	SARS-CoV-2_S943P	[Ref.33082259]SARS-CoV-2:ihibition of cell-cell fusion in 293T cells(IC50=10±8 nM,IC90=98±57 nM),inhibition of infection in Vero E6 cells(IC50~ 6 nM);##SARS-CoV-2_D614G:ihibition of cell-cell fusion in 293T cells(IC50=8±4 nM,IC90=96±50 nM);##SARS-CoV-2_S943P:ihibition of cell-cell fusion in 293T cells(IC50=6±4 nM,IC90=75±42 nM);##SARS-CoV-2_S247R:ihibition of cell-cell fusion in 293T cells(IC50=9…	membrane	1	DRAVP
DRAVPe01766	SLDQINVTFLDLEYEMKKLEEAIKKLEESYIDLKELGSGSGC	SARS-CoV-2_S943P	[Ref.33082259]SARS-CoV-2:ihibition of cell-cell fusion in 293T cells(IC50=293±60 nM,IC90>900 nM),inhibition of infection in Vero E6 cells(IC50~ 41 nM);##SARS-CoV-2_D614G:ihibition of cell-cell fusion in 293T cells(IC50=261±136 nM,IC90=892±100 nM);##SARS-CoV-2_S943P:ihibition of cell-cell fusion in 293T cells(IC50=286±104 nM,IC90>1000 nM);##SARS-CoV-2_S247R:ihibition of cell-cell fusion in 293T ce…	membrane	1	DRAVP
DRAVPe01776	RGAHIKGRWKSRCHRF	SARS-CoV-2(HKU001a)	[Ref.35259078]A(H1N1)(IC50 = 3.9 μg/ml);A(H3N2)(IC50 = 1.6 μg/ml);FluB (IC50 = 7.1 μg/ml);##SARS-CoV-2 (HKU001a):inhibition of infection in Vero-E6 cells(IC50=2.9 μg/ml);##SARS-CoV-2 (B.1.1.63, D614G):inhibition of infection in Vero-E6 cells(IC50=3.0 μg/ml);##SARS-CoV-2(Delta):inhibition of infection in Vera-E6 cells(IC50=3.9 μg/ml).	membrane	1	DRAVP
DRAVPe00470	SLDQINVTFLDLEYEMKKLEEAIKKLEESYIDLKELGSGSG	SARS-CoV-2 P.1 (Gamma)	[Ref.34769299]SARS-CoV-2:inhibition of Pseudoviruse infection in Caco2 cells(IC50=0.8 μM);##SARS-CoV-2 B.1.1.7 (Alpha):inhibition of Pseudoviruse infection in Caco2 cells(IC50=2.28 μM);##SARS-CoV-2 B.1.351 (Beta):inhibition of Pseudoviruse infection in Caco2 cells(IC50=0.62 μM);##SARS-CoV-2 P.1 (Gamma):inhibition of Pseudoviruse infection in Caco2 cells(IC50=0.48 μM);##SARS-CoV-2 B.1.617.2 (Delta…	mambrane	1	DRAVP
DRAVPe00482	DKEWILQKIYEIMRLLDELGHAEASMRVSDLIYEFMKKGDERLLEEAERLLEEVER	SARS-CoV-2	[Ref.32907861]SARS-CoV-2:Inhibition of infection in Vero E6 cells(IC50=23.54 pM).	spike protein	1	DRAVP
DRAVPe00483	NDDELHMLMTDLVYEALHFAKDEEIKKRVFQLFELADKAYKNNDRQKLEKVVEELKELLERLLS	SARS-CoV-2	[Ref.32907861]SARS-CoV-2:Inhibition of infection in Vero E6 cells(IC50=48.1 pM).	spike protein	1	DRAVP
DRAVPe00416	ELSGINASVVNLQKEIDRLNEVAKNLNESLIDLQEL	SARS-CoV-2	[Ref.34344868]SARS-CoV-2:inhibition of SARS-CoV-2 S protein-mediated cell-cell fusion(IC50=0.3±0.02 nM);inhibition of SARS-CoV-2 pseudovirus infection in 293T/ACE2 cells(IC50=18.6 nM);inhibition of SARS-CoV-2 pseudovirus infection in Huh-7 cells(IC50=15.2 nM);##SARS-CoV-2 D614G:inhibition of S protein-mediated cell-cell fusion(IC50=0.1±0.02 nM);inhibition of pseudovirus infection in 293T/ACE2 cel…	membrane	1	DRAVP
DRAVPe00415	EISGINASVVNIQKEIDRLNEVAKNLNESLIDLQEL	SARS-CoV-2	[Ref.34344868]SARS-CoV-2:inhibition of SARS-CoV-2 S protein-mediated cell-cell fusion(IC50=0.4±0.02 nM);inhibition of SARS-CoV-2 pseudovirus infection in 293T/ACE2 cells(IC50=14.1 nM);inhibition of SARS-CoV-2 pseudovirus infection in Huh-7 cells(IC50=17.5 nM);##SARS-CoV-2 D614G:inhibition of S protein-mediated cell-cell fusion(IC50=0.2±0.02 nM);inhibition of pseudovirus infection in 293T/ACE2 cel…	membrane	1	DRAVP
DRAVPe00417	SLTQINASVVNIQKEIDRLNEVAKNLNESLIDLQEL	SARS-CoV-2	[Ref.34344868]SARS-CoV-2:inhibition of SARS-CoV-2 S protein-mediated cell-cell fusion(IC50=2.1±0.5 nM);inhibition of SARS-CoV-2 pseudovirus infection in 293T/ACE2 cells(IC50=21 nM);inhibition of SARS-CoV-2 pseudovirus infection in Huh-7 cells(IC50=23.5 nM);##SARS-CoV-2 D614G:inhibition of S protein-mediated cell-cell fusion(IC50=1.3±0.1 nM);inhibition of pseudovirus infection in 293T/ACE2 cells(I…	membrane	1	DRAVP
DRAVPe00419	SLDYINVTFLDLQDEMNRLQEAIKVLNQSYINLKDI	SARS-CoV-2	[Ref.34344868]SARS-CoV-2:inhibition of SARS-CoV-2 S protein-mediated cell-cell fusion(IC50=4.1±1 nM);inhibition of SARS-CoV-2 pseudovirus infection in Huh-7 cells(IC50=82.8±22.1 nM);##SARS-CoV-2 D614G:inhibition of S protein-mediated cell-cell fusion(IC50=2.4±0.2 nM);inhibition of pseudovirus infection in Huh-7 cells(IC50=97.5±5.9 nM);##SARS-CoV:inhibition of pseudovirus infection in Huh-7 cells(…	membrane	1	DRAVP
DRAVPe00441	NVTFLDLEYEMKKLEEAIKKLEESYIDLKELGTYEYGSGC	SARS-CoV-2	[Ref.35087243]SARS-CoV-2 Omicron:inhibition of cell-cell fusion in Calu-3 cells(IC50=12.18 nM);inhibition of cell-cell infusion in Caco2 cells(IC50=5.52 nM);inhibition of infection(Pseudovirus)(IC50=26.14 nM);inhibition of infection(Authentic)(IC50=182.2 nM);##SARS-CoV-2 Delta:inhibition of cell-cell fusion(IC50=14.42 nM);inhibition of infection(Pseudovirus)(IC50=31.99 nM);##SARS-CoV-2 D614G:inhi…	membrane	1	DRAVP
DRAVPe00445	INASVVNIQKEIDRLNEVAKNLNESLIDLQELGK	SARS-CoV-2	[Ref.32376627]SARS-CoV-2:ihibition of cell-cell fusion in 293T/ACE2 cells(IC50=0.015 ± 0.002 µM),inhibition of Pseudovirus (PsV) infection in 293T/ACE2 cells(IC50=0.947 ± 0.179 µM);##SARS-CoV:inhibition of Pseudovirus (PsV) infection in 293T/ACE2 cells(IC=1.315 ± 0.463 µM);##Vesicular Stomatitis Virus (VSV):inhibition of Pseudovirus (PsV) infection in 293T/ACE2 cells(IC50>50 µM).	membrane	1	DRAVP
DRAVPe00481	ELEEQVMHVLDQVSELAHELLHKLTGEELERAAYFNWWATEMMLELIKSDDEREIREIEEEARRILEHLEELARK	SARS-CoV-2	[Ref.32907861]SARS-CoV-2:Inhibition of infection in Vero E6 cells(IC50=15.5 nM).	spike protein	1	DRAVP
DRAVPe00449	IQKEIDRLNEVAKNLNESLIDLQELGKYEQYIK	SARS-CoV-2	[Ref.32376627]SARS-CoV-2:ihibition of cell-cell fusion in 293T/ACE2 cells(IC50=0.017 ± 0.001 µM),inhibition of Pseudovirus (PsV) infection in 293T/ACE2 cells(IC50=0.993 ± 0.08 µM);##SARS-CoV:inhibition of Pseudovirus (PsV) infection in 293T/ACE2 cells(IC=1.037 ± 0.836 µM);##Vesicular Stomatitis Virus (VSV):inhibition of Pseudovirus (PsV) infection in 293T/ACE2 cells(IC50>50 µM).	membrane	1	DRAVP
DRAVPe00434	SLDQINVTFLDLEYEMKKLEEAIKKLEESYIDLKELGTYEYYVKWGSGC	SARS-CoV-2	[Ref.34367893]SARS-CoV-2:Inhibition of Pseudovirus(PsV) infection in Huh-7 cells(IC50=0.122±0.012 μmol/L),Inhibition of Pseudovirus(PsV) infection in 293T/ACE2 cells(IC50=0.147±0.055 μmol/L),Inhibition of Pseudovirus(PsV) infection in Caco-2 cells(IC50=0.162±0.022 μmol/L),inhibition of cell-cell fusion(IC50=0.021±0.003 μmol/L).	membrane	1	DRAVP
DRAVPe00435	TFLDLEYEMKKLEEAIKKLEESYIDLKELGTYEYYVGSGC	SARS-CoV-2	[Ref.34367893]SARS-CoV-2:Inhibition of Pseudovirus(PsV) infection in Huh-7 cells(IC50=0.115±0.019 μmol/L),Inhibition of Pseudovirus(PsV) infection in 293T/ACE2 cells(IC50=0.054±0.014 μmol/L),Inhibition of Pseudovirus(PsV) infection in Caco-2 cells(IC50=0.200±0.020 μmol/L),inhibition of cell-cell fusion(IC50=0.022±0.001 μmol/L).	membrane	1	DRAVP
DRAVPe00443	ISGINASVVNIQKEIDRLNEVAKNLNESLIDLQEL	SARS-CoV-2	[Ref.32376627]SARS-CoV-2:ihibition of cell-cell fusion in 293T/ACE2 cells(IC50=0.022±0.005 µM),inhibition of Pseudovirus (PsV) infection in 293T/ACE2 cells(IC50=33.74±11.827 µM);##SARS-CoV:inhibition of Pseudovirus (PsV) infection in 293T/ACE2 cells(IC50>50 µM);##Vesicular Stomatitis Virus (VSV):inhibition of Pseudovirus (PsV) infection in 293T/ACE2 cells(IC50>50 µM).##[Ref.17942557]SARS-CoV:Inhi…	membrane	1	DRAVP
DRAVPe00444	ISGINASVVNIQKEIDRLNEVAKNLNESLIDLQELK	SARS-CoV-2	[Ref.32376627]SARS-CoV-2:ihibition of cell-cell fusion in 293T/ACE2 cells(IC50=0.025 ± 0.002 µM),inhibition of Pseudovirus (PsV) infection in 293T/ACE2 cells(IC50=0.08±0.017 µM);##SARS-CoV:inhibition of Pseudovirus (PsV) infection in 293T/ACE2 cells(IC=0.251 ± 0.118 µM);##Vesicular Stomatitis Virus (VSV):inhibition of Pseudovirus (PsV) infection in 293T/ACE2 cells(IC50>50 µM).	membrane	1	DRAVP
DRAVPe00446	SVVNIQKEIDRLNEVAKNLNESLIDLQELGK	SARS-CoV-2	[Ref.32376627]SARS-CoV-2:ihibition of cell-cell fusion in 293T/ACE2 cells(IC50=0.033 ± 0.013 µM),inhibition of Pseudovirus (PsV) infection in 293T/ACE2 cells(IC50=0.218 ± 0.063 µM);##SARS-CoV:inhibition of Pseudovirus (PsV) infection in 293T/ACE2 cells(IC=1.053 ± 0.444 µM);##Vesicular Stomatitis Virus (VSV):inhibition of Pseudovirus (PsV) infection in 293T/ACE2 cells(IC50>50 µM).	membrane	1	DRAVP
DRAVPe00480	DEDLEELERLYRKAEEVAKEAKDASRRGDDERAKEQMERAMRLFDQVFELAQELQEKQTDGNRQKATHLDKAVKEAADELYQRVR	SARS-CoV-2	[Ref.32907861]SARS-CoV-2:Inhibition of infection in Vero E6 cells(IC50=35 nM).	spike protein	1	DRAVP
DRAVPe00425	SVVNIQKEIDRLNEVAKNLNESLIDLQELGKYEQYIK	SARS-CoV-2	[Ref.34057039]SARS-CoV-2:inhibition of SARS-CoV-2 S protein-mediated cell-cell fusion(IC50=39.07 nM);inhibition of pseudovirus infections in 293T/ACE2 cells(IC50=1236.38 nM);inhibition of pseudovirus infections in Huh-7 cells(IC50=507.32 nM).	membrane	1	DRAVP
DRAVPe00436	LDLEYEMKKLEEAIKKLEESYIDLKELGTYEYYVKWGSGC	SARS-CoV-2	[Ref.34367893]SARS-CoV-2:Inhibition of Pseudovirus(PsV) infection in Huh-7 cells(IC50=0.127±0.293 μmol/L),Inhibition of Pseudovirus(PsV) infection in 293T/ACE2 cells(IC50=1.176±1.230 μmol/L),Inhibition of Pseudovirus(PsV) infection in Caco-2 cells(IC50=0.892±0.069 μmol/L),inhibition of cell-cell fusion(IC50=0.045±0.004 μmol/L).	membrane	1	DRAVP
DRAVPe00405	SLDQINVTFLDLEYEMKKLEEAIKKLEESYIDLKELGSG	SARS-CoV-2	[Ref.32231345]SARS-CoV-2:ihibition of cell-cell fusion in 293T/ACE2 cells(IC50=48.2 nM),inhibition of Pseudovirus (PsV) infection in 293T/ACE2 cells(IC50=418.6 nM).	membrane	1	DRAVP
DRAVPe00438	NVTFLDLEYEMKKLEEAIKKLEESYIDLKELGTYEYGSGK	SARS-CoV-2	[Ref.34367893]SARS-CoV-2:Inhibition of Pseudovirus(PsV) infection in Huh-7 cells(IC50=0.182±0.034 μmol/L),Inhibition of Pseudovirus(PsV) infection in 293T/ACE2 cells(IC50=0.812±0.182 μmol/L),Inhibition of Pseudovirus(PsV) infection in Caco-2 cells(IC50=0.231±0.022 μmol/L),inhibition of cell-cell fusion(IC50=0.064±0.004 μmol/L).	membrane	1	DRAVP
DRAVPe00437	SLDQINVTFLDLEYEMKKLEEAIKKLEESYIDLKELGTYEYYVKWGSGK	SARS-CoV-2	[Ref.34367893]SARS-CoV-2:Inhibition of Pseudovirus(PsV) infection in Huh-7 cells(IC50=0.093±0.012 μmol/L),Inhibition of Pseudovirus(PsV) infection in 293T/ACE2 cells(IC50=0.619±0.341 μmol/L),Inhibition of Pseudovirus(PsV) infection in Caco-2 cells(IC50=0.176±0.019 μmol/L),inhibition of cell-cell fusion(IC50=0.083±0.009 μmol/L).	membrane	1	DRAVP
DRAVPe00418	SLTQINTTLLDLTYEMLSLQQVVKALNESYIDLKEL	SARS-CoV-2	[Ref.34344868]SARS-CoV-2:inhibition of SARS-CoV-2 S protein-mediated cell-cell fusion(IC50=102.9±7.2 nM);inhibition of SARS-CoV-2 pseudovirus infection in Huh-7 cells(IC50=5046±905.2 nM);##SARS-CoV-2 D614G:inhibition of S protein-mediated cell-cell fusion(IC50=79.1±9.8 nM);inhibition of pseudovirus infection in Huh-7 cells(IC50>25000 nM);##SARS-CoV:inhibition of pseudovirus infection in Huh-7 cel…	membrane	1	DRAVP
DRAVPe00439	TFLDLEYEMKKLEEAIKKLEESYIDLKELGTYEYYVGSGK	SARS-CoV-2	[Ref.34367893]SARS-CoV-2:Inhibition of Pseudovirus(PsV) infection in Huh-7 cells(IC50=1.129±0.166 μmol/L),Inhibition of Pseudovirus(PsV) infection in 293T/ACE2 cells(IC50=0.973±0.254 μmol/L),Inhibition of Pseudovirus(PsV) infection in Caco-2 cells(IC50=0.304±0.051 μmol/L),inhibition of cell-cell fusion(IC50=0.183±0.028 μmol/L).	membrane	1	DRAVP
DRAVPe00440	LDLEYEMKKLEEAIKKLEESYIDLKELGTYEYYVKWGSGK	SARS-CoV-2	[Ref.34367893]SARS-CoV-2:Inhibition of Pseudovirus(PsV) infection in Huh-7 cells(IC50=3.987±0.682 μmol/L),Inhibition of Pseudovirus(PsV) infection in 293T/ACE2 cells(IC50>5 μmol/L),Inhibition of Pseudovirus(PsV) infection in Caco-2 cells(IC50=2.214±0.371 μmol/L),inhibition of cell-cell fusion(IC50=0.193±0.021 μmol/L).	membrane	1	DRAVP
DRAVPe00431	NVTFLDLEYEMKKLEEAIKKLEESYIDLKELGTYEY	SARS-CoV-2	[Ref.34367893]SARS-CoV-2:Inhibition of Pseudovirus(PsV) infection in Huh-7 cells(IC50=0.622±0.089 μmol/L),Inhibition of Pseudovirus(PsV) infection in 293T/ACE2 cells(IC50>5 μmol/L),Inhibition of Pseudovirus(PsV) infection in Caco-2 cells(IC50=0.746±0.152 μmol/L),inhibition of cell-cell fusion(IC50=0.220±0.034 μmol/L);inhibited authentic SARS-CoV-2 infection in Vero E6 cells(IC50=1.407±0.189 μmol/…	membrane	1	DRAVP
DRAVPe00420	SLDQINVTFLDLEYEMKKLEEAIKKLEESYIDLKELK	SARS-CoV-2	[Ref.34344868]SARS-CoV-2:inhibition of SARS-CoV-2 S protein-mediated cell-cell fusion(IC50=273.5±4.1 nM);inhibition of SARS-CoV-2 pseudovirus infection in Huh-7 cells(IC50=2672.1±384.5 nM);##SARS-CoV-2 D614G:inhibition of S protein-mediated cell-cell fusion(IC50=214.5±20.2 nM);inhibition of pseudovirus infection in Huh-7 cells(IC50=1790.8±363.2 nM);##SARS-CoV:inhibition of pseudovirus infection i…	membrane	1	DRAVP
DRAVPe00430	SLDQINVTFLDLEYEMKKLEEAIKKLEESYIDLKELGTYEYYVKW	SARS-CoV-2	[Ref.34367893]SARS-CoV-2:Inhibition of Pseudovirus(PsV) infection in Huh-7 cells(IC50=0.583±0.073 μmol/L),Inhibition of Pseudovirus(PsV) infection in 293T/ACE2 cells(IC50>5 μmol/L),Inhibition of Pseudovirus(PsV) infection in Caco-2 cells(IC50=0.442±0.037 μmol/L),inhibition of cell-cell fusion(IC50=0.277±0.029 μmol/L).	membrane	1	DRAVP
DRAVPe00401	SLDQINVTFLDLEYEMKKLEEAIKKLEESYIDLKEL	SARS-CoV-2	[Ref.35087243]SARS-CoV-2 Omicron:inhibition of cell-cell fusion in Calu-3 cells(IC50=119.68 nM);inhibition of cell-cell infusion in Caco2 cells(IC50=74.99 nM);inhibition of infection(Pseudovirus)(IC50=309.4 nM);inhibition of infection(Authentic)(IC50=1138 nM);##SARS-CoV-2 Delta:inhibition of cell-cell fusion(IC50=131.8 nM);inhibition of infection(Pseudovirus)(IC50=427.55 nM);##SARS-CoV-2 D614G:in…	membrane	1	DRAVP
DRAVPe01760	DISGINASVVNIQKEIDRLNEVAKNLNESLIDLQEL	SARS-CoV-2	[Ref.32047258]SARS-CoV-2:ihibition of cell-cell fusion in Huh-7 cells(IC50=0.18 µM),inhibition of Pseudovirus (PsV) infection in 293T/ACE2 cells(IC50=0.98 µM).##[Ref.30989115]SARS-CoV:ihibition of cell-cell fusion in Huh-7 cells(IC50=0.52±0.11 µM),inhibition of Pseudovirus (PsV) infection in 293T/ACE2 cells(IC50=2.81 µM);##MERS-CoV:ihibition of cell-cell fusion in Huh-7 cells(IC50>5 µM);##HCoV-OC…	membrane	1	DRAVP
DRAVPe00391	CFVPWFSKFlXRIL	SARS-CoV-2	[Ref.35216177]HSV-1:inhibition of HSV-1 replication in Vero cells(IC50=0.89 μM,IC90=2.19 μM);##SARS-CoV-2:inhibition of replication in Vero cells(IC50=0.76 μM μM,IC90=1.89 μM);##Measles virus(MeV):inhibition of MeV replication in VERO/hSLAM cells(IC50=22.3 μM μM,IC90=31.10 μM);##influenza virus(H1N1,VR-1894):inhibition of replication in MDKC cells(IC50=2.55 μM,IC90=5.89 μM).	membrane	1	DRAVP
DRAVPe00383	FVPWFSKFlKRIL	SARS-CoV-2	[Ref.35216177]HSV-1:inhibition of HSV-1 replication in Vero cells(IC50=2.49 μM,IC90=10.48 μM);##HSV-2:inhibition of HSV-2 replication in Vero cells(IC50=1.00 μM μM,IC90=7.99 μM);##SARS-CoV-2:inhibition of replication in Vero cells(IC50=0.88 μM μM,IC90=12.93 μM);##HPIV-3:inhibition of replication in Vero cells(IC50=40.69 μM,IC90>50.00 μM);##HCoV-229E:inhibition of replication in Vero cells(IC50=4.…	membrane	1	DRAVP
DRAVPe00385	FVPWFSKFlWRIL	SARS-CoV-2	[Ref.35216177]HSV-1:inhibition of HSV-1 replication in Vero cells(IC50=3.01 μM,IC90=8.25 μM);##HSV-2:inhibition of HSV-2 replication in Vero cells(IC50=0.77 μM μM,IC90=12.50 μM);##SARS-CoV-2:inhibition of replication in Vero cells(IC50=0.88 μM μM,IC90=27.71 μM);##HPIV-3:inhibition of replication in Vero cells(IC50>50.00 μM,IC90>50.00 μM);##HCoV-229E:inhibition of replication in Vero cells(IC50=0.…	membrane	1	DRAVP
DRAVPe00382	FVPWFSKFlxRIL	SARS-CoV-2	[Ref.35216177]HSV-1:inhibition of HSV-1 replication in Vero cells(IC50=3.65 μM,IC90=12.83 μM);##HSV-2:inhibition of HSV-2 replication in Vero cells(IC50=3.13 μM μM,IC90=11.92 μM);##SARS-CoV-2:inhibition of replication in Vero cells(IC50=1.00 μM μM,IC90=17.41 μM);##HPIV-3:inhibition of replication in Vero cells(IC50>50.00 μM,IC90>50.00 μM);##HCoV-229E:inhibition of replication in Vero cells(IC50=6…	membrane	1	DRAVP
DRAVPe00392	CGGFVPWFSKFlXRIL	SARS-CoV-2	[Ref.35216177]HSV-1:inhibition of HSV-1 replication in Vero cells(IC50=2.32 μM,IC90=8.21 μM);##SARS-CoV-2:inhibition of replication in Vero cells(IC50=1.02 μM μM,IC90=10.21 μM);##Measles virus(MeV):inhibition of MeV replication in VERO/hSLAM cells(IC50=28.88 μM μM,IC90=49.90 μM);##influenza virus(H1N1,VR-1894):inhibition of replication in MDKC cells(IC50=6.02 μM,IC90=9.90 μM).	membrane	1	DRAVP
DRAVPe00432	TFLDLEYEMKKLEEAIKKLEESYIDLKELGTYEYYV	SARS-CoV-2	[Ref.34367893]SARS-CoV-2:Inhibition of Pseudovirus(PsV) infection in Huh-7 cells(IC50=0.526±0.049 μmol/L),Inhibition of Pseudovirus(PsV) infection in 293T/ACE2 cells(IC50>5 μmol/L),Inhibition of Pseudovirus(PsV) infection in Caco-2 cells(IC50=4.714±1.173 μmol/L),inhibition of cell-cell fusion(IC50=1.240±0.246 μmol/L).	membrane	1	DRAVP
DRAVPe00433	LDLEYEMKKLEEAIKKLEESYIDLKELGTYEYYVKW	SARS-CoV-2	[Ref.34367893]SARS-CoV-2:Inhibition of Pseudovirus(PsV) infection in Huh-7 cells(IC50>10 μmol/L),Inhibition of Pseudovirus(PsV) infection in 293T/ACE2 cells(IC50>5 μmol/L),Inhibition of Pseudovirus(PsV) infection in Caco-2 cells(IC50>5 μmol/L),inhibition of cell-cell fusion(IC50=2.167±0.270 μmol/L).	membrane	1	DRAVP
DRAVPe00389	FVPWFSKFlXRILC	SARS-CoV-2	[Ref.35216177]HSV-1:inhibition of HSV-1 replication in Vero cells(IC50=6.4 μM,IC90=11.13 μM);##SARS-CoV-2:inhibition of replication in Vero cells(IC50=3.18 μM μM,IC90=12.03 μM);##Measles virus(MeV):inhibition of MeV replication in VERO/hSLAM cells(IC50=39.1 μM μM,IC90>50.00 μM);##influenza virus(H1N1,VR-1894):inhibition of replication in MDKC cells(IC50=5.55 μM,IC90=10.02 μM).	membrane	1	DRAVP
DRAVPe00386	FVPWFSKFlwRIL	SARS-CoV-2	[Ref.35216177]HSV-1:inhibition of HSV-1 replication in Vero cells(IC50=1.86 μM,IC90=7.89 μM);##HSV-2:inhibition of HSV-2 replication in Vero cells(IC50=0.58 μM μM,IC90=9.76 μM);##SARS-CoV-2:inhibition of replication in Vero cells(IC50=4.07 μM μM,IC90=14.85 μM);##HPIV-3:inhibition of replication in Vero cells(IC50=41.18 μM,IC90>50.00 μM);##HCoV-229E:inhibition of replication in Vero cells(IC50=0.9…	membrane	1	DRAVP
DRAVPe00377	FVPWFSKFlGRIL	SARS-CoV-2	[Ref.35216177]HSV-1:inhibition of HSV-1 replication in Vero cells(IC50=9.99 μM,IC90=18.69 μM);##HSV-2:inhibition of HSV-2 replication in Vero cells(IC50=8.86 μM μM,IC90=16.71 μM);##SARS-CoV-2:inhibition of replication in Vero cells(IC50=4.62 μM μM,IC90=12.14 μM);##HPIV-3:inhibition of replication in Vero cells(IC50>50.00 μM,IC90>50.00 μM);##HCoV-229E:inhibition of replication in Vero cells(IC50=7…	membrane	1	DRAVP
DRAVPe00384	FVPWFSKFlkRIL	SARS-CoV-2	[Ref.35216177]HSV-1:inhibition of HSV-1 replication in Vero cells(IC50=3.53 μM,IC90=12.71 μM);##HSV-2:inhibition of HSV-2 replication in Vero cells(IC50=2.80 μM μM,IC90=12.50 μM);##SARS-CoV-2:inhibition of replication in Vero cells(IC50=4.63 μM μM,IC90=25.33 μM);##HPIV-3:inhibition of replication in Vero cells(IC50=40.64 μM,IC90>50.00 μM);##HCoV-229E:inhibition of replication in Vero cells(IC50=5…	membrane	1	DRAVP
DRAVPe00450	ISGINASVVNIQKEIDRLNEVAKNLNESLIK	SARS-CoV-2	[Ref.32376627]SARS-CoV-2:ihibition of cell-cell fusion in 293T/ACE2 cells(IC50=4.66 ± 1.565 µM),inhibition of Pseudovirus (PsV) infection in 293T/ACE2 cells(IC50=1.738 ± 0.898 µM);##SARS-CoV:inhibition of Pseudovirus (PsV) infection in 293T/ACE2 cells(IC=1.13 ± 0.472 µM);##Vesicular Stomatitis Virus (VSV):inhibition of Pseudovirus (PsV) infection in 293T/ACE2 cells(IC50>50 µM).	membrane	1	DRAVP
DRAVPe00378	FVPWFSKFlPRIL	SARS-CoV-2	[Ref.35216177]HSV-1:inhibition of HSV-1 replication in Vero cells(IC50=7.70 μM,IC90=18.76 μM);##HSV-2:inhibition of HSV-2 replication in Vero cells(IC50=9.83 μM μM,IC90=19.20 μM);##SARS-CoV-2:inhibition of replication in Vero cells(IC50=4.82 μM μM,IC90=13.98 μM);##HPIV-3:inhibition of replication in Vero cells(IC50>50.00 μM,IC90>50.00 μM);##HCoV-229E:inhibition of replication in Vero cells(IC50=1…	membrane	1	DRAVP
DRAVPe01948	MGRFKRFRKKFKKLFKKLS	SARS-CoV-2	[Ref.35663971]Dengue virus 2(DENV2):inhibition of viral infection in Huh7 cells(50% inhibition at 10 μM);##HSV:inhibition of viral infection in Huh7 cells(50% inhibition at 10 μM);##SARS-CoV-2:inhibition of viral infection in Huh7 cells(80% inhibition at 10 μM).	membrane	1	DRAVP
DRAVPe01983	DKFNHEAEDLFYQSSLASWNYNT	SARS-CoV-2	[Ref.34328726]SARS-CoV-2:Inhibition of virus entry in HEK293T/ACE2 cells (via inhibition of SRBD:ACE2 interaction)(IC50=6 ± 4 nM, 100% inhibition at 25 µM).	Spike protein	1	DRAVP
DRAVPe00380	FVPWFSKFlXRIL	SARS-CoV-2	[Ref.35216177]HSV-1:inhibition of HSV-1 replication in Vero cells(IC50=7.73 μM,IC90=15.89 μM);##HSV-2:inhibition of HSV-2 replication in Vero cells(IC50=9.61 μM μM,IC90=19.02 μM);##SARS-CoV-2:inhibition of replication in Vero cells(IC50=6.72 μM μM,IC90=25.00 μM);##HPIV-3:inhibition of replication in Vero cells(IC50>50.00 μM,IC90>50.00 μM);##HCoV-229E:inhibition of replication in Vero cells(IC50=1…	membrane	1	DRAVP
DRAVPe01985	IYALLENAEDYNLVN	SARS-CoV-2	[Ref.34328726]SARS-CoV-2:Inhibition of virus entry in HEK293T/ACE2 cells (via inhibition of SRBD:ACE2 interaction)(IC50=9 ± 4 nM, 100% inhibition at 25 µM).	Spike protein	1	DRAVP
DRAVPe00441	NVTFLDLEYEMKKLEEAIKKLEESYIDLKELGTYEYGSGC	SARS-CoV	[Ref.35087243]SARS-CoV-2 Omicron:inhibition of cell-cell fusion in Calu-3 cells(IC50=12.18 nM);inhibition of cell-cell infusion in Caco2 cells(IC50=5.52 nM);inhibition of infection(Pseudovirus)(IC50=26.14 nM);inhibition of infection(Authentic)(IC50=182.2 nM);##SARS-CoV-2 Delta:inhibition of cell-cell fusion(IC50=14.42 nM);inhibition of infection(Pseudovirus)(IC50=31.99 nM);##SARS-CoV-2 D614G:inhi…	membrane	1	DRAVP
DRAVPe00412	ISGINASVVNIQKEIDRLNEVAKNLNESLIDLQEL	SARS-CoV	[Ref.34344868]SARS-CoV-2:inhibition of SARS-CoV-2 S protein-mediated cell-cell fusion(IC50=1.1±0.1 nM);inhibition of SARS-CoV-2 pseudovirus infection in 293T/ACE2 cells(IC50=17.8 nM);inhibition of SARS-CoV-2 pseudovirus infection in Huh-7 cells(IC50=14.3 nM);##SARS-CoV-2 D614G:inhibition of S protein-mediated cell-cell fusion(IC50=0.6±0.1 nM);inhibition of pseudovirus infection in 293T/ACE2 cells…	membrane	1	DRAVP
DRAVPe00415	EISGINASVVNIQKEIDRLNEVAKNLNESLIDLQEL	SARS-CoV	[Ref.34344868]SARS-CoV-2:inhibition of SARS-CoV-2 S protein-mediated cell-cell fusion(IC50=0.4±0.02 nM);inhibition of SARS-CoV-2 pseudovirus infection in 293T/ACE2 cells(IC50=14.1 nM);inhibition of SARS-CoV-2 pseudovirus infection in Huh-7 cells(IC50=17.5 nM);##SARS-CoV-2 D614G:inhibition of S protein-mediated cell-cell fusion(IC50=0.2±0.02 nM);inhibition of pseudovirus infection in 293T/ACE2 cel…	membrane	1	DRAVP
DRAVPe00414	DISGINASVVNIQKEIDRLNEVAKNLNESLIDLQEL	SARS-CoV	[Ref.34344868]SARS-CoV-2:inhibition of SARS-CoV-2 S protein-mediated cell-cell fusion(IC50=0.6±0.03 nM);inhibition of SARS-CoV-2 pseudovirus infection in 293T/ACE2 cells(IC50=20.1 nM);inhibition of SARS-CoV-2 pseudovirus infection in Huh-7 cells(IC50=18.1 nM);##SARS-CoV-2 D614G:inhibition of S protein-mediated cell-cell fusion(IC50=0.4±0.04 nM);inhibition of pseudovirus infection in 293T/ACE2 cel…	membrane	1	DRAVP
DRAVPe00416	ELSGINASVVNLQKEIDRLNEVAKNLNESLIDLQEL	SARS-CoV	[Ref.34344868]SARS-CoV-2:inhibition of SARS-CoV-2 S protein-mediated cell-cell fusion(IC50=0.3±0.02 nM);inhibition of SARS-CoV-2 pseudovirus infection in 293T/ACE2 cells(IC50=18.6 nM);inhibition of SARS-CoV-2 pseudovirus infection in Huh-7 cells(IC50=15.2 nM);##SARS-CoV-2 D614G:inhibition of S protein-mediated cell-cell fusion(IC50=0.1±0.02 nM);inhibition of pseudovirus infection in 293T/ACE2 cel…	membrane	1	DRAVP
DRAVPe00417	SLTQINASVVNIQKEIDRLNEVAKNLNESLIDLQEL	SARS-CoV	[Ref.34344868]SARS-CoV-2:inhibition of SARS-CoV-2 S protein-mediated cell-cell fusion(IC50=2.1±0.5 nM);inhibition of SARS-CoV-2 pseudovirus infection in 293T/ACE2 cells(IC50=21 nM);inhibition of SARS-CoV-2 pseudovirus infection in Huh-7 cells(IC50=23.5 nM);##SARS-CoV-2 D614G:inhibition of S protein-mediated cell-cell fusion(IC50=1.3±0.1 nM);inhibition of pseudovirus infection in 293T/ACE2 cells(I…	membrane	1	DRAVP
DRAVPe00422	SVVNIQKEIDRLNEVAKNLNESLIDLQELGKYEQYIK	SARS-CoV	[Ref.34057039]SARS-CoV-2:inhibition of SARS-CoV-2 S protein-mediated cell-cell fusion(IC50=1.36 nM);inhibition of pseudovirus infections in 293T/ACE2 cells(IC50=50.52 nM);inhibition of pseudovirus infections in Huh-7 cells(IC50=33.85 nM);##SARS-CoV-2 D614G:inhibition of pseudovirus infections in Huh-7 cells(IC50=103.17 nM);##SARS-CoV-2 N501Y:inhibition of pseudovirus infections in Huh-7 cells(IC5…	membrane	1	DRAVP
DRAVPe00418	SLTQINTTLLDLTYEMLSLQQVVKALNESYIDLKEL	SARS-CoV	[Ref.34344868]SARS-CoV-2:inhibition of SARS-CoV-2 S protein-mediated cell-cell fusion(IC50=102.9±7.2 nM);inhibition of SARS-CoV-2 pseudovirus infection in Huh-7 cells(IC50=5046±905.2 nM);##SARS-CoV-2 D614G:inhibition of S protein-mediated cell-cell fusion(IC50=79.1±9.8 nM);inhibition of pseudovirus infection in Huh-7 cells(IC50>25000 nM);##SARS-CoV:inhibition of pseudovirus infection in Huh-7 cel…	membrane	1	DRAVP
DRAVPe01632	EEQAKTFLDKFNHEAEDLFYQSSGLGKGDFR	SARS-CoV	[Ref.16510163]SARS-CoV:inhibition of pseudovirus infection in HeLa cells(IC50=0.1 µM).	spike glycoprotein	1	DRAVP
DRAVPe00444	ISGINASVVNIQKEIDRLNEVAKNLNESLIDLQELK	SARS-CoV	[Ref.32376627]SARS-CoV-2:ihibition of cell-cell fusion in 293T/ACE2 cells(IC50=0.025 ± 0.002 µM),inhibition of Pseudovirus (PsV) infection in 293T/ACE2 cells(IC50=0.08±0.017 µM);##SARS-CoV:inhibition of Pseudovirus (PsV) infection in 293T/ACE2 cells(IC=0.251 ± 0.118 µM);##Vesicular Stomatitis Virus (VSV):inhibition of Pseudovirus (PsV) infection in 293T/ACE2 cells(IC50>50 µM).	membrane	1	DRAVP
DRAVPe00421	SLDQINVTFLDLEYEMKKLEEAIKKLEESYIDLKEL	SARS-CoV	[Ref.34344868]SARS-CoV-2:inhibition of SARS-CoV-2 S protein-mediated cell-cell fusion(IC50=0.9±0.2 nM);inhibition of SARS-CoV-2 pseudovirus infection in Huh-7 cells(IC50=87.2±8.3 nM);##SARS-CoV-2 D614G:inhibition of S protein-mediated cell-cell fusion(IC50=0.5±0.2 nM);inhibition of pseudovirus infection in Huh-7 cells(IC50=106.5±5.4 nM);##SARS-CoV:inhibition of pseudovirus infection in Huh-7 cell…	membrane	1	DRAVP
DRAVPe00470	SLDQINVTFLDLEYEMKKLEEAIKKLEESYIDLKELGSGSG	SARS-CoV	[Ref.34769299]SARS-CoV-2:inhibition of Pseudoviruse infection in Caco2 cells(IC50=0.8 μM);##SARS-CoV-2 B.1.1.7 (Alpha):inhibition of Pseudoviruse infection in Caco2 cells(IC50=2.28 μM);##SARS-CoV-2 B.1.351 (Beta):inhibition of Pseudoviruse infection in Caco2 cells(IC50=0.62 μM);##SARS-CoV-2 P.1 (Gamma):inhibition of Pseudoviruse infection in Caco2 cells(IC50=0.48 μM);##SARS-CoV-2 B.1.617.2 (Delta…	mambrane	1	DRAVP
DRAVPe01302	DLSLDFEKLNVTLLDLTYEMNRIQDAIKKLNESYINLKE	SARS-CoV	[Ref.15150417]SARS-CoV:inhibition of virus infection in Vero cells(EC50>50 μM);##murine coronavirus:inhibition of virus infection in Vero cells(EC50=0.9 ± 0.1 μM).	membrane	1	DRAVP
DRAVPe00449	IQKEIDRLNEVAKNLNESLIDLQELGKYEQYIK	SARS-CoV	[Ref.32376627]SARS-CoV-2:ihibition of cell-cell fusion in 293T/ACE2 cells(IC50=0.017 ± 0.001 µM),inhibition of Pseudovirus (PsV) infection in 293T/ACE2 cells(IC50=0.993 ± 0.08 µM);##SARS-CoV:inhibition of Pseudovirus (PsV) infection in 293T/ACE2 cells(IC=1.037 ± 0.836 µM);##Vesicular Stomatitis Virus (VSV):inhibition of Pseudovirus (PsV) infection in 293T/ACE2 cells(IC50>50 µM).	membrane	1	DRAVP
DRAVPe00446	SVVNIQKEIDRLNEVAKNLNESLIDLQELGK	SARS-CoV	[Ref.32376627]SARS-CoV-2:ihibition of cell-cell fusion in 293T/ACE2 cells(IC50=0.033 ± 0.013 µM),inhibition of Pseudovirus (PsV) infection in 293T/ACE2 cells(IC50=0.218 ± 0.063 µM);##SARS-CoV:inhibition of Pseudovirus (PsV) infection in 293T/ACE2 cells(IC=1.053 ± 0.444 µM);##Vesicular Stomatitis Virus (VSV):inhibition of Pseudovirus (PsV) infection in 293T/ACE2 cells(IC50>50 µM).	membrane	1	DRAVP
DRAVPe00450	ISGINASVVNIQKEIDRLNEVAKNLNESLIK	SARS-CoV	[Ref.32376627]SARS-CoV-2:ihibition of cell-cell fusion in 293T/ACE2 cells(IC50=4.66 ± 1.565 µM),inhibition of Pseudovirus (PsV) infection in 293T/ACE2 cells(IC50=1.738 ± 0.898 µM);##SARS-CoV:inhibition of Pseudovirus (PsV) infection in 293T/ACE2 cells(IC=1.13 ± 0.472 µM);##Vesicular Stomatitis Virus (VSV):inhibition of Pseudovirus (PsV) infection in 293T/ACE2 cells(IC50>50 µM).	membrane	1	DRAVP
DRAVPe00445	INASVVNIQKEIDRLNEVAKNLNESLIDLQELGK	SARS-CoV	[Ref.32376627]SARS-CoV-2:ihibition of cell-cell fusion in 293T/ACE2 cells(IC50=0.015 ± 0.002 µM),inhibition of Pseudovirus (PsV) infection in 293T/ACE2 cells(IC50=0.947 ± 0.179 µM);##SARS-CoV:inhibition of Pseudovirus (PsV) infection in 293T/ACE2 cells(IC=1.315 ± 0.463 µM);##Vesicular Stomatitis Virus (VSV):inhibition of Pseudovirus (PsV) infection in 293T/ACE2 cells(IC50>50 µM).	membrane	1	DRAVP
DRAVPe01730	GYHLMSFPQAAP-HGVVFLHVTW	SARS-CoV	[Ref.16616792]SARS-CoV: inhibition of virus infection in Vero-E6 cells(90% inhibition at 30 μM,IC50~2 μM).	cell membrane	1	DRAVP
DRAVPe01418	GYHLMSFPQAAPHGVVFLHVTW	SARS-CoV	[Ref.16616792]SARS-CoV:inhibition of plaque information on Vero E6 cells(90% inhibition at ~30 μM,IC50=2 μM).	membrane	1	DRAVP
DRAVPe01419	GVFVFNGTSWFITQRNFFS	SARS-CoV	[Ref.16616792]SARS-CoV:inhibition of plaque information on Vero E6 cells(83% inhibition at ~30 μM,IC50=2 μM).	membrane	1	DRAVP
DRAVPe01724	GINASVVNIQKEIDRLNEVAKNL	SARS-CoV	[Ref.18983873]SARS-CoV:inhibition of cell fusion in Hela cells (IC50=1.04 ± 0.22 μM); inhibition of SARS-CoV infection in Vero-E6 cells (IC50=2.28 ± 0.81 μM).	membrane	1	DRAVP
DRAVPe01723	GINASVVNIQKEIDRLNEVAKNLNESLIDL	SARS-CoV	[Ref.18983873]SARS-CoV:inhibition of cell fusion in Hela cells (IC50=0.80 ± 0.21 μM);inhibition of SARS-CoV infection in Vero-E6 cells (IC50=3.17 ± 0.24 μM).	membrane	1	DRAVP
DRAVPe01269	NGIGVTQNVLYENQKQIANQFNKAISQIQESLTTTSTA	SARS-CoV	[Ref.15184046]HIV-luc/SARS pseudotyped virus:inhibition of virus infection in 293T cells(EC50=0.14 μM);##SARS-CoV(wild-type):inhibition of virus infection in 293T cells(EC50=3.68 μM).	membrane	1	DRAVP
DRAVPe01725	QKQIANQFNKAISQIQESLTTTSTALGKLQDVVNQNAQALNTLVKQ	SARS-CoV	[Ref.18983873]SARS-CoV:inhibition of cell fusion in Hela cells (IC50=3.97 ± 1.40 μM).	membrane	1	DRAVP
DRAVPe01421	GYFVQDDGEWKFTGSSYYY	SARS-CoV	[Ref.16616792]SARS-CoV:inhibition of plaque information on Vero E6 cells(IC50=4 μM).	membrane	1	DRAVP
DRAVPe00420	SLDQINVTFLDLEYEMKKLEEAIKKLEESYIDLKELK	SARS-CoV	[Ref.34344868]SARS-CoV-2:inhibition of SARS-CoV-2 S protein-mediated cell-cell fusion(IC50=273.5±4.1 nM);inhibition of SARS-CoV-2 pseudovirus infection in Huh-7 cells(IC50=2672.1±384.5 nM);##SARS-CoV-2 D614G:inhibition of S protein-mediated cell-cell fusion(IC50=214.5±20.2 nM);inhibition of pseudovirus infection in Huh-7 cells(IC50=1790.8±363.2 nM);##SARS-CoV:inhibition of pseudovirus infection i…	membrane	1	DRAVP
DRAVPe01726	QNQSANQFQKEISQINEVLTTTNTSLGKLQDDVNQNNQSLNTLQKE	SARS-CoV	[Ref.18983873]SARS-CoV:inhibition of cell fusion in Hela cells (IC50=5.07 ± 0.17 μM).	membrane	1	DRAVP
DRAVPe01270	IQKEIDRLNEVAKNLNESLIDLQELGK	SARS-CoV	[Ref.15184046]HIV-luc/SARS pseudotyped virus:inhibition of virus infection in 293T cells(EC50=1.19 μM);##SARS-CoV(wild-type):inhibition of virus infection in 293T cells(EC50=5.22 μM).	membrane	1	DRAVP
DRAVPe01631	EEQAKTFLDKFNHEAEDLFYQSSLASWNYNTNITEE	SARS-CoV	[Ref.16510163]SARS-CoV:inhibition of pseudovirus infection in HeLa cells(IC50=6 µM).	spike glycoprotein	1	DRAVP
DRAVPe00431	NVTFLDLEYEMKKLEEAIKKLEESYIDLKELGTYEY	SARS-CoV	[Ref.34367893]SARS-CoV-2:Inhibition of Pseudovirus(PsV) infection in Huh-7 cells(IC50=0.622±0.089 μmol/L),Inhibition of Pseudovirus(PsV) infection in 293T/ACE2 cells(IC50>5 μmol/L),Inhibition of Pseudovirus(PsV) infection in Caco-2 cells(IC50=0.746±0.152 μmol/L),inhibition of cell-cell fusion(IC50=0.220±0.034 μmol/L);inhibited authentic SARS-CoV-2 infection in Vero E6 cells(IC50=1.407±0.189 μmol/…	membrane	1	DRAVP
DRAVPe01204	LFRLIKSLIKRLVSAFK	SARS-CoV	[Ref.21620914]measles virus (MeV):inhibition of MeV infection in Vero cells(EC50=7.15 μg/ml (3.52 μM));##SARS-CoV(pseudoviruse):inhibition of SARS-CoV infection in MDCK cells(EC50=14.46 μg/ml (7.12 μM));##H5N1(pseudovirus):inhibition of H5N1 infection in MDCK cells(EC50=2.10 μg/ml (1.03 μM)).	membrane	1	DRAVP
AVP1705	ISGINASVVNIQEEIKKLNEEAKKLNESLIDLQEL	SARS coronavirus	4nM	Virus entry	1	AVPdb
AVP1486	IQKEIDRLNEVAKNLNESLI	SARS coronavirus	73.5±15.7IC90(μg/ml)	S protein	1	AVPdb
AVP1484	QYGSFCTQLNRALSGIAAEQ	SARS coronavirus	24.9±6.2IC90(μg/ml)	S protein	1	AVPdb
DRAVPe00930	IDISIELNKAKSDLEESKEWIRRSNQKLDSIGNWH	HPIV-3	[Ref.16973588]Hendra virus(HeV):inhibition of virus infection in HeLa cells(IC50=50 nM);inhibition of fusion in HeLa cells(IC50=5000 nM);##human parainfluenza virus 3 (HPIV3):inhibition of virus infection in HeLa cells(IC50=500 nM);inhibition of fusion in HeLa cells(IC50=1500 nM).	membrane	1	DRAVP
DRAVPe01310	DITLNNSVALDPIDISIELNKAKSDLEESKEWIRRSNQKLDSIGN	HPIV3	[Ref.16973588]Henda virus(HeV):inhibition of virus infection in HeLa cells(IC50=20 nM);inhibition of fusion in HeLa cells(IC50=7.5 nM);##human parainfluenza virus 3 (HPIV3):inhibition of virus infection in HeLa cells(IC50=500 nM);inhibition of fusion in HeLa cells(IC50=500 nM).	membrane	1	DRAVP
DRAVPe01311	VALDPIDISIELNKAKSDLEESKEWIRRSNQKLDSI	HPIV3	[Ref.16973588]Henda virus(HeV):inhibition of virus infection in HeLa cells(IC50=20 nM);inhibition of fusion in HeLa cells(IC50=7.5 nM);##human parainfluenza virus 3 (HPIV3):inhibition of virus infection in HeLa cells(IC50=500 nM);inhibition of fusion in HeLa cells(IC50=500 nM).	membrane	1	DRAVP
DRAVPe01313	VALDPIDISIELNKAKSDLEESKEWIRRSNQKLDSD	HPIV3	[Ref.16973588]Henda virus(HeV):inhibition of virus infection in HeLa cells(IC50=100 nM);inhibition of fusion in HeLa cells(IC50=8000 nM);##human parainfluenza virus 3 (HPIV3):inhibition of virus infection in HeLa cells(IC50=500 nM);inhibition of fusion in HeLa cells(IC50=350 nM).	membrane	1	DRAVP
DRAVPe01312	VANDPIDISIELNKAKSDLEESKEWIRRSNQKLDSI	HPIV3	[Ref.16973588]Henda virus(HeV):inhibition of virus infection in HeLa cells(IC50=100 nM);inhibition of fusion in HeLa cells(IC50=3000 nM);##human parainfluenza virus 3 (HPIV3):inhibition of virus infection in HeLa cells(IC50=1100 nM);inhibition of fusion in HeLa cells(IC50=750 nM).	membrane	1	DRAVP
DRAVPe01314	VANDPIDISIELNKAKSDLEESKEWIRRSNQKLDSD	HPIV3	[Ref.16973588]Henda virus(HeV):inhibition of virus infection in HeLa cells(IC50>10000 nM);inhibition of fusion in HeLa cells(IC50>1000 nM);##human parainfluenza virus 3 (HPIV3):inhibition of virus infection in HeLa cells(IC50=1100 nM);inhibition of fusion in HeLa cells(IC50=750 nM).	membrane	1	DRAVP
DRAVPe01308	PPVYTKDVDISSQISSMNQSLQQSKDYIKEAQKILDTVNPSL	HPIV3	[Ref.16973588]Henda virus(HeV):inhibition of virus infection in HeLa cells(IC50=75 nM);inhibition of fusion in HeLa cells(IC50=40 nM);##human parainfluenza virus 3 (HPIV3):inhibition of virus infection in HeLa cells(IC50>10000 nM);inhibition of fusion in HeLa cells(IC50>10000 nM).	membrane	1	DRAVP
DRAVPe01309	VYTDKVDISSQISSMNQSLQQSKDYIKEAQKILDTV	HPIV3	[Ref.16973588]Henda virus(HeV):inhibition of virus infection in HeLa cells(IC50=75 nM);inhibition of fusion in HeLa cells(IC50=40 nM);##human parainfluenza virus 3 (HPIV3):inhibition of virus infection in HeLa cells(IC50>10000 nM);inhibition of fusion in HeLa cells(IC50>10000 nM).	membrane	1	DRAVP
DRAVPe01793	VALDPIDIAnti-SIVLNKAKSDLEESKEWIRRSNGKLDSIGSGSGX	HPIV 3	[Ref.28344321]Human parainfluenza viruse 3(HPIV 3): inhibition of virus infection in Vero cells(IC90=0.7 ± 0.007 nM,IC50=0.03 ± 0.04 nM).	membrane	1	DRAVP
DRAVPe01796	XGSGSGVALDPIDIAnti-SIVLNKAKSDLEESKEWIRRSNGKLDSI	HPIV 3	[Ref.28344321]Human parainfluenza viruse 3(HPIV 3): inhibition of virus infection in Vero cells(IC90=0.1 ± 0.0001 nM,IC50<0.0007 nM).	membrane	1	DRAVP
DRAVPe01791	VALDPIDIAnti-SIVLNKAKSDLEESKEWIRRSNGKLDSIGSGSGC	HPIV 3	[Ref.28344321]Human parainfluenza viruse 3(HPIV 3): inhibition of virus infection in Vero cells(IC90=280 ± 247 nM,IC50=1 nM).	membrane	1	DRAVP
AVP0554	RRKKAAVALLPAVLLALLAP	INFVA	IC50(uM) = 8	Virus entry	1	AVPdb
AVP0961	GWWYKGRARPVSAVA	INFVA	IC50(uM) = 3.2	Virus entry	1	AVPdb
AVP1194	SKHSSLDCVLRP	INFVA	EC50 (pM) = 4±0.37	Fusion	1	AVPdb
AVP1195	AGDDQGLDKCVPNSKEK	INFVA	EC50 (pM) = 3.7±0.35	Fusion	1	AVPdb
AVP1196	NGESSADWAKN	INFVA	EC50 (pM) = 225±1.16	Fusion	1	AVPdb
AVP1753	WLVFFVIFYFFRRRKK	INFVA	IC50(uM) = 0.00003	Virus entry	1	AVPdb
AVP1754	RRKKWLVFFVIFYFFR	INFVA	IC50(uM) = 0.00004	Virus entry	1	AVPdb
AVP1755	WLVFFVIAYFAR	INFVA	IC50(uM) = 0.00087	Virus entry	1	AVPdb
AVP1756	WLVFFVIFYFFR	INFVA	IC50(uM) = 0.0936	Virus entry	1	AVPdb
AVP1759	RRKKIFYFFR	INFVA	IC50(uM) = 0.15483	Virus entry	1	AVPdb
AVP1806	WLVFFVRRKK	INFVA	IC50(uM) = 0.63806	Virus entry	1	AVPdb
AVP1808	FFVIFYRRKK	INFVA	IC50(uM) = 1.48175	Virus entry	1	AVPdb
DRAVPe01644	KANEGLTWNSLKDK	INFVA	[Ref.28878220]A/Roma-ISS/02/08 H1N1:inhibition of virus replication in MDCK cells(EC50=1± 0.15 pM);##A/Parma/24/09 H1N1:inhibition of virus replication in MDCK cells(EC50=50.000 ± 250 pM);##A/Parma0/5/06 H3N2:inhibition of virus replication in MDCK cells(EC50=1.000 ± 360 pM).	hemagglutinin (HA)	1	DRAVP
DRAVPe01645	TNGESTADWAKN	INFVA	[Ref.28878220]A/Roma-ISS/02/08 H1N1:inhibition of virus replication in MDCK cells(EC50=400 ±0.02 pM);##A/Parma/24/09 H1N1:inhibition of virus replication in MDCK cells(EC50=50.000 ± 230 pM);##A/Parma0/5/06 H3N2:inhibition of virus replication in MDCK cells(EC50=10.000± 120 pM).	hemagglutinin (HA)	1	DRAVP
DRAVPe01646	KSETKN	INFVA	[Ref.28878220]A/Roma-ISS/02/08 H1N1:inhibition of virus replication in MDCK cells(EC50=0.5 ± 0.01 pM);##A/Parma/24/09 H1N1:inhibition of virus replication in MDCK cells(EC50=500 ± 0.46 pM);##A/Parma0/5/06 H3N2:inhibition of virus replication in MDCK cells(EC50=400.000 ± 210 pM).	hemagglutinin (HA)	1	DRAVP
DRAVPe01647	SLDCVLRP	INFVA	[Ref.28878220]A/Roma-ISS/02/08 H1N1:inhibition of virus replication in MDCK cells(EC50=0.3 ± 0.5 pM);##A/Parma/24/09 H1N1:inhibition of virus replication in MDCK cells(EC50=2.5± 0.37 pM);##A/Parma0/5/06 H3N2:inhibition of virus replication in MDCK cells(EC50=300± 0.2 pM).	hemagglutinin (HA)	1	DRAVP
DRAVPe01648	VLRP	INFVA	[Ref.28878220]A/Roma-ISS/02/08 H1N1:inhibition of virus replication in MDCK cells(EC50=0.45 ± 0.1 pM);##A/Parma/24/09 H1N1:inhibition of virus replication in MDCK cells(EC50=1 ± 0.05 pM);##A/Parma0/5/06 H3N2:inhibition of virus replication in MDCK cells(EC50=250 ± 0.42 pM).	hemagglutinin (HA)	1	DRAVP
DRAVPe01649	SKHSSLDC	INFVA	[Ref.28878220]A/Roma-ISS/02/08 H1N1:inhibition of virus replication in MDCK cells(EC50=80 ± 0.19 pM);##A/Parma/24/09 H1N1:inhibition of virus replication in MDCK cells(EC50=0.1 ± 0.001 pM);##A/Parma0/5/06 H3N2:inhibition of virus replication in MDCK cells(EC50=5.0 ± 0.45 pM).	hemagglutinin (HA)	1	DRAVP
DRAVPe01650	SLDC	INFVA	[Ref.28878220]A/Roma-ISS/02/08 H1N1:inhibition of virus replication in MDCK cells(EC50=0.5 ± 0.001 pM);##A/Parma/24/09 H1N1:inhibition of virus replication in MDCK cells(EC50=4.6 ± 0.05 pM);##A/Parma0/5/06 H3N2:inhibition of virus replication in MDCK cells(EC50=4.3 ± 0.03 pM).	hemagglutinin (HA)	1	DRAVP
DRAVPe01651	SKHS	INFVA	[Ref.28878220]A/Roma-ISS/02/08 H1N1:inhibition of virus replication in MDCK cells(EC50=3 ± 0.61 pM);##A/Parma/24/09 H1N1:inhibition of virus replication in MDCK cells(EC50=0.048 ± 0.0012 pM);##A/Parma0/5/06 H3N2:inhibition of virus replication in MDCK cells(EC50=5.0 ± 0.02 pM).	hemagglutinin (HA)	1	DRAVP
DRAVPe01652	SAHS	INFVA	[Ref.34681184]A/Roma-ISS/02/08 H1N1:inhibition of virus replication in MDCK cells(EC50=5.77 ± 0.01 × 10−7 μM);##A/Parma/24/09 H1N1:inhibition of virus replication in MDCK cells(EC50=4.3 ± 0.3 × 10−10 μM);##A/Parma0/5/06 H3N2:inhibition of virus replication in MDCK cells(EC50=9.36 ± 0.1 × 10−7 μM).	hemagglutinin (HA)	1	DRAVP
DRAVPe01800	FINGRWDSQCHRFSNGAIACA	INFVA	[Ref.35259078]influenza A virus(H1N1): inhibition of viral replication in MDCK cells(IC50=6.6 μg/ml);	HA	1	DRAVP
DRAVPe01801	IPLRGAFINGRWDSQCHRFS	INFVA	[Ref.35259078]influenza A virus(H1N1): inhibition of viral replication in MDCK cells(IC50=12.9 μg/ml);	HA	1	DRAVP
DRAVPe01802	RGAHIKGRWKSRCHRF	INFVA	[Ref.35259078]influenza A virus(H1N1): inhibition of viral multicycle growth in MDCK cells(IC50=3.9 μg/ml);##influenza A virus(H3N2): inhibition of viral replication in MDCK cells(IC50=1.6 μg/ml);##influenza B virus: inhibition of viral replication in MDCK cells(IC50=7.1 μg/ml);##SARS-CoV-2 HKU001a: inhibition of viral replication in Vero E6 cells(IC50=2.9 μg/ml);##SARS-CoV-2 B.1.1.63: inhibition…	HA	1	DRAVP
DRAVPe01822	KFFRKKSVKK	INFVA	[Ref.30447229]Influenza A virus H1N1:inhibition of viral replication in MDCK cells(EC50=5.20±0.9 μM);##influenza A virus H3N2: inhibition of viral replication in MDCK cells(EC50=7.36 ± 1.2 μM);##influenza A virus(oseltamivir-resistant strain): inhibition of viral replication in MDCK cells(EC50=18.91 ± 7.0 μM).	Not found	1	DRAVP
DRAVPe01765	SLTQINTTLLDLTYEMLSLQQVVKALNESYIDLKELGSGSGC	SARS-CoV-2_S943P	[Ref.33082259]SARS-CoV-2:ihibition of cell-cell fusion in 293T cells(IC50>650 nM,IC90>1000 nM),inhibition of infection in Vero E6 cells(IC50~ 36 nM);##SARS-CoV-2_D614G:ihibition of cell-cell fusion in 293T cells(IC50=1000 nM,IC90>1000 nM);##SARS-CoV-2_S943P:ihibition of cell-cell fusion in 293T cells(IC50>1000,IC90>1000 nM);##SARS-CoV-2_S247R:ihibition of cell-cell fusion in 293T cells(IC50>700 n…	membrane	0	DRAVP
DRAVPe00379	FVPWFSKFlpRIL	SARS-CoV-2	[Ref.35216177]HSV-1:inhibition of HSV-1 replication in Vero cells(IC50>50.00 μM,IC90>50.00 μM);##HSV-2:inhibition of HSV-2 replication in Vero cells(IC50>50.00 μM μM,IC90>50.00 μM);##SARS-CoV-2:inhibition of replication in Vero cells(IC50>50.00 μM μM,IC90>50.00 μM);##HPIV-3:inhibition of replication in Vero cells(IC50>50.00 μM,IC90>50.00 μM);##HCoV-229E:inhibition of replication in Vero cells(IC5…	membrane	0	DRAVP
DRAVPe00411	LKVLLYEEFKLLESLIMEILEYQKDSDIKENAEDTK	SARS-CoV-2	[Ref.32231345]SARS-CoV-2,SARS-CoV,MERS-CoV,HCoV-OC43,HCoV-229E,HCoV-NL63,CoV-WIV1,CoV-Rs3367,CoV-SHC014(No inhibition on the concentration up to 10 µM).	membrane	0	DRAVP
DRAVPe00447	IQKEIDRLNEVAKNLNESLIDLQELGK	SARS-CoV-2	[Ref.32376627]SARS-CoV-2:ihibition of cell-cell fusion in 293T/ACE2 cells(IC50>5 µM),inhibition of Pseudovirus (PsV) infection in 293T/ACE2 cells(IC50>25 µM);##SARS-CoV:inhibition of Pseudovirus (PsV) infection in 293T/ACE2 cells(IC>25 µM);##Vesicular Stomatitis Virus (VSV):inhibition of Pseudovirus (PsV) infection in 293T/ACE2 cells(IC50>50 µM).	membrane	0	DRAVP
DRAVPe00448	IDRLNEVAKNLNESLIDLQELGK	SARS-CoV-2	[Ref.32376627]SARS-CoV-2:ihibition of cell-cell fusion in 293T/ACE2 cells(IC50>5 µM),inhibition of Pseudovirus (PsV) infection in 293T/ACE2 cells(IC50>25 µM);##SARS-CoV:inhibition of Pseudovirus (PsV) infection in 293T/ACE2 cells(IC>25 µM);##Vesicular Stomatitis Virus (VSV):inhibition of Pseudovirus (PsV) infection in 293T/ACE2 cells(IC50>50 µM).	membrane	0	DRAVP
DRAVPe00451	SVVNIQKEIDRLNEVAKNLNESLIK	SARS-CoV-2	[Ref.32376627]SARS-CoV-2:ihibition of cell-cell fusion in 293T/ACE2 cells(IC50>5 µM),inhibition of Pseudovirus (PsV) infection in 293T/ACE2 cells(IC50>25 µM);##SARS-CoV:inhibition of Pseudovirus (PsV) infection in 293T/ACE2 cells(IC>25 µM);##Vesicular Stomatitis Virus (VSV):inhibition of Pseudovirus (PsV) infection in 293T/ACE2 cells(IC50>50 µM).	membrane	0	DRAVP
DRAVPe01986	SRDKHEEHEKENDRGQ	SARS-CoV-2	[Ref.34328726]SARS-CoV-2:Inhibition of virus entry in HEK293T/ACE2 cells (via inhibition of SRBD:ACE2 interaction)(IC50=10 ± 5 nM, 100% inhibition at 25 µM).	Spike protein	0	DRAVP
DRAVPe01981	IEEQAKTFLDKFQAnti-HeVEEIYWQS	SARS-CoV-2	[Ref.34328726]SARS-CoV-2:Inhibition of virus entry in HEK293T/ACE2 cells (via inhibition of SRBD:ACE2 interaction)(IC50=11 ± 1 nM, 100% inhibition at 25 µM).	Spike protein	0	DRAVP
DRAVPe00390	FVPWFSKFlXRILGGC	SARS-CoV-2	[Ref.35216177]HSV-1:inhibition of HSV-1 replication in Vero cells(IC50=9.54 μM,IC90=47.95 μM);##SARS-CoV-2:inhibition of replication in Vero cells(IC50=12.12 μM μM,IC90=49.95 μM);##Measles virus(MeV):inhibition of MeV replication in VERO/hSLAM cells(IC50=40.89 μM μM,IC90>50.00 μM);##influenza virus(H1N1,VR-1894):inhibition of replication in MDKC cells(IC50=21.12 μM,IC90=49.90 μM).	membrane	0	DRAVP
DRAVPe01982	QDKHEEDYQMYNKGDKED	SARS-CoV-2	[Ref.34328726]SARS-CoV-2:Inhibition of virus entry in HEK293T/ACE2 cells (via inhibition of SRBD:ACE2 interaction)(IC50=18 ± 2 nM, 95% inhibition at 0.39 µM, 100% inhibition at 25 µM).	Spike protein	0	DRAVP
DRAVPe00419	SLDYINVTFLDLQDEMNRLQEAIKVLNQSYINLKDI	SARS-CoV	[Ref.34344868]SARS-CoV-2:inhibition of SARS-CoV-2 S protein-mediated cell-cell fusion(IC50=4.1±1 nM);inhibition of SARS-CoV-2 pseudovirus infection in Huh-7 cells(IC50=82.8±22.1 nM);##SARS-CoV-2 D614G:inhibition of S protein-mediated cell-cell fusion(IC50=2.4±0.2 nM);inhibition of pseudovirus infection in Huh-7 cells(IC50=97.5±5.9 nM);##SARS-CoV:inhibition of pseudovirus infection in Huh-7 cells(…	membrane	0	DRAVP
DRAVPe00448	IDRLNEVAKNLNESLIDLQELGK	SARS-CoV	[Ref.32376627]SARS-CoV-2:ihibition of cell-cell fusion in 293T/ACE2 cells(IC50>5 µM),inhibition of Pseudovirus (PsV) infection in 293T/ACE2 cells(IC50>25 µM);##SARS-CoV:inhibition of Pseudovirus (PsV) infection in 293T/ACE2 cells(IC>25 µM);##Vesicular Stomatitis Virus (VSV):inhibition of Pseudovirus (PsV) infection in 293T/ACE2 cells(IC50>50 µM).	membrane	0	DRAVP
DRAVPe00451	SVVNIQKEIDRLNEVAKNLNESLIK	SARS-CoV	[Ref.32376627]SARS-CoV-2:ihibition of cell-cell fusion in 293T/ACE2 cells(IC50>5 µM),inhibition of Pseudovirus (PsV) infection in 293T/ACE2 cells(IC50>25 µM);##SARS-CoV:inhibition of Pseudovirus (PsV) infection in 293T/ACE2 cells(IC>25 µM);##Vesicular Stomatitis Virus (VSV):inhibition of Pseudovirus (PsV) infection in 293T/ACE2 cells(IC50>50 µM).	membrane	0	DRAVP
DRAVPe01295	FKNHTSPDVDLGDISGINASVVNIQKEIDRLNEVAKNLNESLIDLQELGKYE	SARS-CoV	[Ref.15150417]SARS-CoV:inhibition of virus infection in Vero cells(EC50>50 μM).	membrane	0	DRAVP
DRAVPe01296	TSPDVDLGDISGINASVVNIQKEIDRLNEVAKNLNESLIDLQELGKYE	SARS-CoV	[Ref.15150417]SARS-CoV:inhibition of virus infection in Vero cells(EC50>50 μM).	membrane	0	DRAVP
DRAVPe01297	VDLGDISGINASVVNIQKEIDRLNEVAKNLNESLIDLQELGKYE	SARS-CoV	[Ref.15150417]SARS-CoV:inhibition of virus infection in Vero cells(EC50>50 μM).	membrane	0	DRAVP
DRAVPe01301	ELDSPKEELDKYFKNHTSPDVDLGDISGINASVVNIQKEIDRLNEVAKNLNESLID	SARS-CoV	[Ref.15150417]SARS-CoV:inhibition of virus infection in Vero cells(EC50>50 μM).	membrane	0	DRAVP
DRAVPe01743	NQNAQALNTLVKQLSSNFGAISSVLNDILSRLDKVEAEVQIDRLIT	SARS-CoV	[Ref.15150417]SARS-CoV: inhibition of SARS-CoV infection in Vero 118 cells (EC50>50µM).	membrane	0	DRAVP
DRAVPe01740	DISGINASVVNIQKEIDRLNEVAKNLNESLIDLQELGKYE	SARS-CoV	[Ref.15150417]SARS-CoV: inhibition of SARS-CoV infection in Vero 118 cells (EC50>50µM).	membrane	0	DRAVP
DRAVPe01739	LDKYFKNHTSPDVDLGDISGINASVVNIQKEIDRLNEVAKNLNESLIDLQELGKYE	SARS-CoV	[Ref.15150417]SARS-CoV: inhibition of SARS-CoV infection in Vero 118 cells (EC50>50µM).	membrane	0	DRAVP
DRAVPe01629	NHEAEDLFY	SARS-CoV	[Ref.16510163]SARS-CoV:inhibition of pseudovirus infection in HeLa cells(30% inhibition at 100 µM).	spike glycoprotein	0	DRAVP
DRAVPe01627	EEQAKTFLDK	SARS-CoV	[Ref.16510163]SARS-CoV:inhibition of pseudovirus infection in HeLa cells(25% inhibition at 100 µM).	spike glycoprotein	0	DRAVP
DRAVPe01741	ELDSFKEELDKYFKNHTSPDVDLGDISGINASVVNIQKEIDRLNEVAKNLNESLIDLQELGKYEQYIK	SARS-CoV	[Ref.15150417]SARS-CoV: inhibition of SARS-CoV infection in Vero 118 cells (EC50=17±3.0µM).	membrane	0	DRAVP
DRAVPe01722	GINASVVNIQKEIDRLNEVAKNLNESLIDLQELGKYE	SARS-CoV	[Ref.18983873]SARS-CoV:inhibition of cell fusion in Hela cells (IC50=0.62 ± 0.20 μM);inhibition of SARS-CoV infection in Vero-E6 cells (IC50=3.04 ± 0.06 μM).##[Ref.15043961]SARS-CoV:inhibition of the cytopathic effect in Vero E6 cells(IC50~19 μM/L).	membrane	0	DRAVP
DRAVPe01293	PKEELDKYFKNHTSPDVDLGLGDISGINASVVNIQKEIDRLNEVAKNLNESLIDLQELGKYE	SARS-CoV	[Ref.15150417]SARS-CoV:inhibition of virus infection in Vero cells(EC50=24 ± 2.8 μM).	membrane	0	DRAVP
DRAVPe01737	PKEELDKYFKNHTSPDVDLGDISGINASVVNIQKEIDRLNEVAKNLNESLIDLQELGKYE	SARS-CoV	[Ref.15150417]SARS-CoV: inhibition of SARS-CoV infection in Vero 118 cells (EC50=24±2.8µM).	membrane	0	DRAVP
DRAVPe01728	MWKTPTLKYFGGFNFSQIL	SARS-CoV	[Ref.16616792]SARS-CoV: inhibition of virus infection in Vero-E6 cells(58% inhibition at 30 μM).	cell membrane	0	DRAVP
DRAVPe01416	MWKTPTLKYFGGFNFSQI	SARS-CoV	[Ref.16616792]SARS-CoV:inhibition of plaque information on Vero E6 cells(58% inhibition at ~30 μM).	membrane	0	DRAVP
DRAVPe01417	ATAGWTFGAGAALQIPFAMQMAY	SARS-CoV	[Ref.16616792]SARS-CoV:inhibition of plaque information on Vero E6 cells(39% inhibition at ~30 μM).	membrane	0	DRAVP
DRAVPe01420	AACEVAKNLNESLIDLQELGKYEQYIKW	SARS-CoV	[Ref.16616792]SARS-CoV:inhibition of plaque information on Vero E6 cells(42% inhibition at ~30 μM).	membrane	0	DRAVP
AVP1898	AYRFNGIQVTQNVLYENQKQIANQFNKAISQIQESLTTTSTALGKLQDVVNQNAQALNTLVKQLSSNFGAISSVLNDILSRLDKVEAEVQIDRLIT	SARS coronavirus	>50(EC50)	Fusion	0	AVPdb
AVP1900	NQKQIANQFNKAISQIQESLTTTSTALGKLQDVVNQNAQALNTLVKQLSSNFGAISSVLNDILSRLDKVEAEVQIDRLIT	SARS coronavirus	>50(EC50)	Fusion	0	AVPdb
AVP1477	FKLPLGINITNFRAILTAFS	SARS coronavirus	>500IC90(μg/ml)	S protein	0	AVPdb
AVP1479	VLYNSTFFSTFKCYGVSATK	SARS coronavirus	>500IC90(μg/ml)	S protein	0	AVPdb
AVP1480	PALNCYWPLNDYGFYTTSGI	SARS coronavirus	>500IC90(μg/ml)	S protein	0	AVPdb
AVP1481	RDVSDFTDSVRDPKTSEILD	SARS coronavirus	>500IC90(μg/ml)	S protein	0	AVPdb
AVP1483	SNNTIAIPTNFSISITTEVM	SARS coronavirus	>500IC90(μg/ml)	S protein	0	AVPdb
AVP1485	GIGVTQNVLYENQKQIANQF	SARS coronavirus	>500IC90(μg/ml)	S protein	0	AVPdb
AVP1478	PTTFMLKYDENGTITDAVDC	SARS coronavirus	112.5±26.3IC90(μg/ml)	S protein	0	AVPdb
AVP1482	YQDVNCTDVSTAIHADQLTP	SARS coronavirus	113.0±27.6IC90(μg/ml)	S protein	0	AVPdb
AVP1641	KKKKYRNIRRPG	SARS coronavirus	45μg/ml	Virus entry	0	AVPdb
AVP1887	LDSPKEELDKYFKNHTSPDVDLGDISGINASVVNIQKEIDRLNEVAKNLNESLIDLQELGKYE	SARS coronavirus	43±6.4(EC50)	Fusion	0	AVPdb
DRAVPe00377	FVPWFSKFlGRIL	HPIV-3	[Ref.35216177]HSV-1:inhibition of HSV-1 replication in Vero cells(IC50=9.99 μM,IC90=18.69 μM);##HSV-2:inhibition of HSV-2 replication in Vero cells(IC50=8.86 μM μM,IC90=16.71 μM);##SARS-CoV-2:inhibition of replication in Vero cells(IC50=4.62 μM μM,IC90=12.14 μM);##HPIV-3:inhibition of replication in Vero cells(IC50>50.00 μM,IC90>50.00 μM);##HCoV-229E:inhibition of replication in Vero cells(IC50=7…	membrane	0	DRAVP
DRAVPe00378	FVPWFSKFlPRIL	HPIV-3	[Ref.35216177]HSV-1:inhibition of HSV-1 replication in Vero cells(IC50=7.70 μM,IC90=18.76 μM);##HSV-2:inhibition of HSV-2 replication in Vero cells(IC50=9.83 μM μM,IC90=19.20 μM);##SARS-CoV-2:inhibition of replication in Vero cells(IC50=4.82 μM μM,IC90=13.98 μM);##HPIV-3:inhibition of replication in Vero cells(IC50>50.00 μM,IC90>50.00 μM);##HCoV-229E:inhibition of replication in Vero cells(IC50=1…	membrane	0	DRAVP
DRAVPe00379	FVPWFSKFlpRIL	HPIV-3	[Ref.35216177]HSV-1:inhibition of HSV-1 replication in Vero cells(IC50>50.00 μM,IC90>50.00 μM);##HSV-2:inhibition of HSV-2 replication in Vero cells(IC50>50.00 μM μM,IC90>50.00 μM);##SARS-CoV-2:inhibition of replication in Vero cells(IC50>50.00 μM μM,IC90>50.00 μM);##HPIV-3:inhibition of replication in Vero cells(IC50>50.00 μM,IC90>50.00 μM);##HCoV-229E:inhibition of replication in Vero cells(IC5…	membrane	0	DRAVP
DRAVPe00380	FVPWFSKFlXRIL	HPIV-3	[Ref.35216177]HSV-1:inhibition of HSV-1 replication in Vero cells(IC50=7.73 μM,IC90=15.89 μM);##HSV-2:inhibition of HSV-2 replication in Vero cells(IC50=9.61 μM μM,IC90=19.02 μM);##SARS-CoV-2:inhibition of replication in Vero cells(IC50=6.72 μM μM,IC90=25.00 μM);##HPIV-3:inhibition of replication in Vero cells(IC50>50.00 μM,IC90>50.00 μM);##HCoV-229E:inhibition of replication in Vero cells(IC50=1…	membrane	0	DRAVP
DRAVPe00382	FVPWFSKFlxRIL	HPIV-3	[Ref.35216177]HSV-1:inhibition of HSV-1 replication in Vero cells(IC50=3.65 μM,IC90=12.83 μM);##HSV-2:inhibition of HSV-2 replication in Vero cells(IC50=3.13 μM μM,IC90=11.92 μM);##SARS-CoV-2:inhibition of replication in Vero cells(IC50=1.00 μM μM,IC90=17.41 μM);##HPIV-3:inhibition of replication in Vero cells(IC50>50.00 μM,IC90>50.00 μM);##HCoV-229E:inhibition of replication in Vero cells(IC50=6…	membrane	0	DRAVP
DRAVPe00385	FVPWFSKFlWRIL	HPIV-3	[Ref.35216177]HSV-1:inhibition of HSV-1 replication in Vero cells(IC50=3.01 μM,IC90=8.25 μM);##HSV-2:inhibition of HSV-2 replication in Vero cells(IC50=0.77 μM μM,IC90=12.50 μM);##SARS-CoV-2:inhibition of replication in Vero cells(IC50=0.88 μM μM,IC90=27.71 μM);##HPIV-3:inhibition of replication in Vero cells(IC50>50.00 μM,IC90>50.00 μM);##HCoV-229E:inhibition of replication in Vero cells(IC50=0.…	membrane	0	DRAVP
DRAVPe01315	VALDPIDISIELNKAKSDLEESKEWIRR	HPIV3	[Ref.16973588]Henda virus(HeV):inhibition of virus infection in HeLa cells(IC50>10000 nM);inhibition of fusion in HeLa cells(IC50>1000 nM);##human parainfluenza virus 3 (HPIV3):inhibition of virus infection in HeLa cells(IC50>10000 nM);inhibition of fusion in HeLa cells(IC50>10000 nM).	membrane	0	DRAVP
DRAVPe01316	SIELNKAKSDLEESKEWIRRSNQKLDSI	HPIV3	[Ref.16973588]Henda virus(HeV):inhibition of virus infection in HeLa cells(IC50>10000 nM);inhibition of fusion in HeLa cells(IC50>1000 nM);##human parainfluenza virus 3 (HPIV3):inhibition of virus infection in HeLa cells(IC50>10000 nM);inhibition of fusion in HeLa cells(IC50>10000 nM).	membrane	0	DRAVP
AVP0963	GAWYKGRARPVSAVA	INFVA	IC50(uM) = 53	Virus entry	0	AVPdb
AVP0964	GWWYKGRARAVSAVA	INFVA	IC50(uM) = 89	Virus entry	0	AVPdb
AVP0965	AVASVPRARGKYWWG	INFVA	IC50(uM) = 44	Virus entry	0	AVPdb
AVP0966	DFRRLPGAFWQLRQP	INFVA	IC50(uM) = 52	Virus entry	0	AVPdb
AVP0967	AETVESCLAKPHTEN	INFVA	IC50(uM) = 66	Virus entry	0	AVPdb
AVP0968	GWWYKGRARPVSAVA	INFVA	IC50(uM) >500	Virus entry	0	AVPdb
AVP0969	RAVWRHSVATPSHSV	INFVA	IC50(uM) >500	Virus entry	0	AVPdb
DRAVPe00453	RKFFKKIYRFFRKLLKRL	INFVA	[Ref.31375212]H1N1(A/Puerto Rico/8/34):inhibition of infection in Madin-Darby canine kidney epithelial(MDCK) cells(IC50=53 nM);##H3N2(A/Sydney/5/97):inhibition of infection in Madin-Darby canine kidney epithelial(MDCK) cells(IC50=0.058 μM);##H3N2(A/X31):inhibition of infection in Madin-Darby canine kidney epithelial(MDCK) cells(IC50=0.016 μM);##H5N2(A/aquatic bird/Korea/w81/2005 ):inhibition of i…	membrane	0	DRAVP
DRAVPe01537	SKVNGQSGRMEFFWTILK	INFVA	[Ref.27623031]Influenza A Virus(A/PuertoRico/8/1934):inhibition of virus entry into Madin Darby canine kidney (MDCK) cells(IC50=34.0 ± 11.5μM);##AInfluenza A Virus(/Vietnam/1203/2004):inhibition of virus entry into Madin Darby canine kidney (MDCK) cells(IC50=12.0 ± 2.1μM);##influenza A virus(A/Goose/Qinghai/59/2005):inhibition of virus entry into Madin Darby canine kidney (MDCK) cells(IC50=34.8 ±…	HA receptor binding domain (RBD)	0	DRAVP
DRAVPe01780	AKVNGQSGRMEFFWTILK	INFVA	[Ref.27623031]Pseudovirus influenza A virus(HA(VN/04)/HIV): inhibition of virus entry into Madin Darby canine kidney (MDCK) cells(>20% inhibition at 30 μM).	HA receptor binding domain (RBD)	0	DRAVP
DRAVPe01781	SAVNGQSGRMEFFWTILK	INFVA	[Ref.27623031]Pseudovirus influenza A virus(HA(VN/04)/HIV): inhibition of virus entry into Madin Darby canine kidney (MDCK) cells(~20% inhibition at 30 μM).	HA receptor binding domain (RBD)	0	DRAVP
DRAVPe01782	SKANGQSGRMEFFWTILK	INFVA	[Ref.27623031]Pseudovirus influenza A virus(HA(VN/04)/HIV): inhibition of virus entry into Madin Darby canine kidney (MDCK) cells(>50% inhibition at 30 μM).	HA receptor binding domain (RBD)	0	DRAVP
DRAVPe01783	SKVAGQSGRMEFFWTILK	INFVA	[Ref.27623031]Pseudovirus influenza A virus(HA(VN/04)/HIV): inhibition of virus entry into Madin Darby canine kidney (MDCK) cells(>70% inhibition at 30 μM).	HA receptor binding domain (RBD)	0	DRAVP
DRAVPe01784	SKVNGASGRMEFFWTILK	INFVA	[Ref.27623031]Pseudovirus influenza A virus(HA(VN/04)/HIV): inhibition of virus entry into Madin Darby canine kidney (MDCK) cells(>60% inhibition at 30 μM).	HA receptor binding domain (RBD)	0	DRAVP
DRAVPe01785	SKVNGQAGRMEFFWTILK	INFVA	[Ref.27623031]Pseudovirus influenza A virus(HA(VN/04)/HIV): inhibition of virus entry into Madin Darby canine kidney (MDCK) cells(~60% inhibition at 30 μM).	HA receptor binding domain (RBD)	0	DRAVP
DRAVPe01786	SKVNGQSGRAEFFWTILK	INFVA	[Ref.27623031]Pseudovirus influenza A virus(HA(VN/04)/HIV): inhibition of virus entry into Madin Darby canine kidney (MDCK) cells(>80% inhibition at 30 μM).	HA receptor binding domain (RBD)	0	DRAVP
DRAVPe01787	SKVNGQSGRMAFFWTILK	INFVA	[Ref.27623031]Pseudovirus influenza A virus(HA(VN/04)/HIV): inhibition of virus entry into Madin Darby canine kidney (MDCK) cells(>50% inhibition at 30 μM).	HA receptor binding domain (RBD)	0	DRAVP
DRAVPe01788	SKVNGQSGRMEFAWTILK	INFVA	[Ref.27623031]Pseudovirus influenza A virus(HA(VN/04)/HIV): inhibition of virus entry into Madin Darby canine kidney (MDCK) cells(>80% inhibition at 30 μM).	HA receptor binding domain (RBD)	0	DRAVP
DRAVPe01789	SKVNGQSGRMEFFWTALK	INFVA	[Ref.27623031]Pseudovirus influenza A virus(HA(VN/04)/HIV): inhibition of virus entry into Madin Darby canine kidney (MDCK) cells(>10% inhibition at 30 μM).	HA receptor binding domain (RBD)	0	DRAVP
DRAVPe01790	SKVNGQSGRMEFFWTIAK	INFVA	[Ref.27623031]Pseudovirus influenza A virus(HA(VN/04)/HIV): inhibition of virus entry into Madin Darby canine kidney (MDCK) cells(>60% inhibition at 30 μM).	HA receptor binding domain (RBD)	0	DRAVP
DRAVPe01803	RGAHINGRWDSRCHRF	INFVA	[Ref.35259078]influenza A virus(H1N1): inhibition of viral multicycle growth in MDCK cells(>50% inhibition at 100 μg/ml).	HA	0	DRAVP
DRAVPe01804	RGAHIKGRWDSRCHRF	INFVA	[Ref.35259078]influenza A virus(H1N1): inhibition of viral multicycle growth in MDCK cells(>50% inhibition at 50 μg/ml).	HA	0	DRAVP
